# Supplementary material for: Parent Perceptions and Opinions of Universal Free School Meals in Arizona
Source: Nutrients. 2024 Jan 9;16(2):213. doi: 10.3390/nu16020213 (PMC10820707; doi:10.3390/nu16020213)
Supplement: Supplementary file 1 [file nutrients-16-00213-s001.zip]

Archive with 1 entries (1 files):
- nutrients-2759411-supplementary.pdf
